# Supplementary material for: Transcriptomic and Metabolomic Analysis of a Fusidic Acid-Selected fusA Mutant of Staphylococcus aureus
Source: Antibiotics (Basel). 2022 Aug 3;11(8):1051. doi: 10.3390/antibiotics11081051 (PMC9405211; doi:10.3390/antibiotics11081051)
Supplement: Supplementary file 1 [file antibiotics-11-01051-s001.zip]

Archive with 1 entries (1 files):
- antibiotics-1831266-supplementary.xlsx
