# Supplementary material for: Transcriptomic and Metabolomic Analysis of a Fusidic Acid-Selected fusA Mutant of Staphylococcus aureus
Source: Antibiotics (Basel). 2022 Aug 3;11(8):1051. doi: 10.3390/antibiotics11081051 (PMC9405211; doi:10.3390/antibiotics11081051)
Supplement: Supplementary file 1 [file antibiotics-11-01051-s001.zip › antibiotics-1831266-supplementary.xlsx]

## Sheet: Table S1 - Upregulated genes
Table S1. Genes by functional category upregulated ≥ 2-fold in SH10001st-2 compared to SH1000.
Functional Category	Locus ID	Gene Symbol	Strain/Genome	Gene-Protein Name	Fold	Sub Category
Amino acid biosynthesis	SACOL2044	NA	COL	acetolactate synthase, small subunit, truncation	2.27	Pyruvate family
Amino acid biosynthesis	SAV1737	NA	Mu50	3-deoxy-7-phosphoheptulonate synthase	2.03	Aromatic amino acid family
Biosynthesis of cofactors, prosthetic groups, and carriers	SAV1136	isdG	Mu50	heme oxygenase (staphylobilin-producing)	2.48	Heme, porphyrin, and cobalamin
Biosynthesis of cofactors, prosthetic groups, and carriers	SACOL0538	ispE	COL	4-diphosphocytidyl-2C-methyl-D-erythritol kinase	2.2	Other
Biosynthesis of cofactors, prosthetic groups, and carriers	SACOL2638	NA	COL	siroheme synthase, putative	2.32	Heme, porphyrin, and cobalamin
Biosynthesis of cofactors, prosthetic groups, and carriers	SAV1759	NA	Mu50	hypothetical protein	2.04	Molybdopterin
Biosynthesis of cofactors, prosthetic groups, and carriers	SACOL1279	uppS	COL	undecaprenyl diphosphate synthase	2.71	Other
Cell envelope	SACOL1062	atl	COL	bifunctional autolysin	2.19	Biosynthesis and degradation of surface polysaccharides and lipopolysaccharides
Cell envelope	SACOL0136	cap5A	COL	capsular polysaccharide biosynthesis protein Cap5A	18.31	Biosynthesis and degradation of surface polysaccharides and lipopolysaccharides
Cell envelope	SACOL0137	cap5B	COL	capsular polysaccharide biosynthesis protein Cap5B	13.74	Biosynthesis and degradation of surface polysaccharides and lipopolysaccharides
Cell envelope	SACOL0138	cap5C	COL	capsular polysaccharide biosynthesis protein Cap5C	21.3	Biosynthesis and degradation of surface polysaccharides and lipopolysaccharides
Cell envelope	SACOL0139	cap5D	COL	capsular polysaccharide biosynthesis protein Cap5D	9.88	Biosynthesis and degradation of surface polysaccharides and lipopolysaccharides
Cell envelope	SACOL0140	cap5E	COL	capsular polysaccharide biosynthesis protein Cap5E	10.4	Biosynthesis and degradation of surface polysaccharides and lipopolysaccharides
Cell envelope	SAV0154	cap5F	Mu50	capsular polysaccharide synthesis enzyme Cap5F	8.27	Biosynthesis and degradation of surface polysaccharides and lipopolysaccharides
Cell envelope	SACOL0142	cap5G	COL	UDP-N-acetylglucosamine 2-epimerase Cap5G	8.72	Biosynthesis and degradation of surface polysaccharides and lipopolysaccharides
Cell envelope	SAV0156	cap5H	Mu50	capsular polysaccharide synthesis enzyme O-acetyl transferase Cap5H	5.29	Biosynthesis and degradation of surface polysaccharides and lipopolysaccharides
Cell envelope	SAV0157	cap5I	Mu50	capsular polysaccharide synthesis enzyme Cap5I	7.5	Biosynthesis and degradation of surface polysaccharides and lipopolysaccharides
Cell envelope	SAV0158	cap5J	Mu50	capsular polysaccharide synthesis enzyme Cap5J	9.61	Biosynthesis and degradation of surface polysaccharides and lipopolysaccharides
Cell envelope	SAV0159	cap5K	Mu50	capsular polysaccharide synthesis enzyme Cap5K	14.59	Biosynthesis and degradation of surface polysaccharides and lipopolysaccharides
Cell envelope	SAV0160	cap5L	Mu50	capsular polysaccharide synthesis enzyme Cap5L	10.73	Biosynthesis and degradation of surface polysaccharides and lipopolysaccharides
Cell envelope	SACOL0148	cap5M	COL	capsular polysaccharide biosynthesis galactosyltransferase Cap5M	7.11	Biosynthesis and degradation of surface polysaccharides and lipopolysaccharides
Cell envelope	SAV0162	cap5N	Mu50	capsular polysaccharide synthesis enzyme Cap5N	7.23	Biosynthesis and degradation of surface polysaccharides and lipopolysaccharides
Cell envelope	SAS0139	cap5P	MSSA476	capsular polysaccharide synthesis enzyme Cap5P	3.14	Biosynthesis and degradation of surface polysaccharides and lipopolysaccharides
Cell envelope	SAV0163	cap8O	Mu50	capsular polysaccharide synthesis enzyme Cap8O	6.37	Biosynthesis and degradation of surface polysaccharides and lipopolysaccharides
Cell envelope	SACOL0936	dltB	COL	DltB membrane protein involved in D-alanine export	2.25	Cationic antimicrobial peptide (CAMP) resistance
Cell envelope	SAV0935	dltD	Mu50	poly (glycerophosphate chain) D-alanine transfer protein	1.92	Biosynthesis and degradation of murein sacculus and peptidoglycan
Cell envelope	SACOL1396	fmtC	COL	FmtC protein (Multiple peptide resistance factor MprF)	2.05	Toxin production and resistance
Cell envelope	SAV2500	gtaB	Mu50	UTP-glucose-1-phosphate uridyltransferase	2.71	Biosynthesis and degradation of surface polysaccharides and lipopolysaccharides
Cell envelope	SAV1163	hla	Mu50	alpha-hemolysin precursor	5.37	Toxin production and resistance
Cell envelope	SACOL2003	hlb	COL	beta-hemolysin	7.1	Pathogenesis
Cell envelope	SACOL2022	hld	COL	delta-hemolysin precursor	12.6	Toxin production and resistance
Cell envelope	SAV2569	isaA	Mu50	immunodominant antigen A (probable transglycosylase)	2.22	Other
Cell envelope	SAR1104	isdC	MRSA252	iron-regulated surface determinant protein C	2.76	Heme transporter
Cell envelope	SACOL0247	lrgA	COL	antiholin-like protein LrgA	2.93	Biosynthesis and degradation of murein sacculus and peptidoglycan
Cell envelope	SAR0260	lrgB	MRSA252	antiholin-like protein LrgB	3.12	Biosynthesis and degradation of murein sacculus and peptidoglycan
Cell envelope	SAV1632	lytH	Mu50	N-acetylmuramoyl-L-alanine amidase / autolysin	3.27	Biosynthesis and degradation of murein sacculus and peptidoglycan
Cell envelope	SAR0258	lytR	MRSA252	autolysin response regulator protein	4.99	Biosynthesis and degradation of murein sacculus and peptidoglycan
Cell envelope	SACOL2019	NA	COL	sdrH protein, putative	2.25	Other
Cell envelope	SAR1131	NA	MRSA252	putative exported protein	2.07	Role category not yet assigned
Cell envelope	SAR1927	NA	MRSA252	putative transporter protein	2.44	Other
Cell envelope	SAR2388	NA	MRSA252	putative exported protein	6.77	General
Cell envelope	SAR2421	NA	MRSA252	putative membrane protein	3.08	General
Cell envelope	SAR2470	NA	MRSA252	putative exported protein	2.1	Role category not yet assigned
Cell envelope	SAR2566	NA	MRSA252	putative exported protein	2.01	General
Cell envelope	SAR2649	NA	MRSA252	putative membrane protein	3.24	Other
Cell envelope	SAS0099	NA	MSSA476	putative membrane protein	2.9	Role category not yet assigned
Cell envelope	SAS0284	NA	MSSA476	putative exported protein	3.83	Other
Cell envelope	SAS0556	NA	MSSA476	putative membrane protein	2.68	Other
Cell envelope	SAS0557	NA	MSSA476	putative membrane protein	3.46	Other
Cell envelope	SAS0558	NA	MSSA476	putative membrane protein	2.36	Other
Cell envelope	SAS0630	NA	MSSA476	putative exported protein	3.07	General
Cell envelope	SAS0743	NA	MSSA476	putative membrane protein	2.22	Conserved
Cell envelope	SAS0761	NA	MSSA476	putative membrane protein	2.12	Conserved
Cell envelope	SAS0971	NA	MSSA476	putative glycosyl transferases	2	Biosynthesis and degradation of surface polysaccharides and lipopolysaccharides
Cell envelope	SAS1124	NA	MSSA476	putative membrane protein	2.1	General
Cell envelope	SAS1761	NA	MSSA476	putative membrane protein	2.13	Role category not yet assigned
Cell envelope	SAS2104	NA	MSSA476	putative exported protein	9.68	Other
Cell envelope	SAS2189	NA	MSSA476	putative exported protein	2.46	General
Cell envelope	SAS2227	NA	MSSA476	putative membrane protein	2.14	General
Cell envelope	SAV0178	NA	Mu50	similar to integral membrane protein LmrP	6.76	Toxin production and resistance
Cell envelope	SAV0179	NA	Mu50	similar to surfactin synthetase	2.98	Toxin production and resistance
Cell envelope	SAV0303	NA	Mu50	hypothetical protein	2.09	Other
Cell envelope	SAV0341	NA	Mu50	hypothetical protein	6.16	Other
Cell envelope	SAV0470	NA	Mu50	hypothetical protein	2.1	Other
Cell envelope	SAV1932	NA	Mu50	hypothetical protein	9.39	Other
Cell envelope	SAV2460	NA	Mu50	hypothetical protein	2.3	Other
Cell envelope	SACOL1868	splB	COL	serine protease	4.24	Pathogenesis
Cell envelope	SACOL1866	splD	COL	serine protease	3.81	Pathogenesis
Cell envelope	SACOL1865	splE	COL	serine protease	5.56	Pathogenesis
Cell envelope	SACOL1864	splF	COL	serine protease	4.3	Pathogenesis
Cell envelope	SAV1135	srtB	Mu50	NPQTN specific sortase B (iron acquisition)	2.15	Pathogenesis
Cell envelope	SACOL1970	sspB2	COL	cysteine protease precursor Staphopain A	3.49	Pathogenesis
Cell envelope	SAV0636	tagA	Mu50	teichoic acid biosynthesis protein	2.96	Biosynthesis and degradation of surface polysaccharides and lipopolysaccharides
Cellular processes	SACOL2291	NA	COL	staphyloxanthin biosynthesis protein	2.25	Pathogenesis
Cellular processes	SAV1661	NA	Mu50	hypothetical leader peptidase, Type II secretion system	3.92	Pathogenesis
Cellular processes	SAV2457	NA	Mu50	antitoxin YefM-sa2	2.34	antitoxin of the YefM-YoeB-sa1 Toxin-Antitoxin module
Central intermediary metabolism	SAR0189	NA	MRSA252	putative thiamine pyrophosphate enzyme	2.47	Other
Central intermediary metabolism	SAV1280	NA	Mu50	putative 3-oxoacyl-acyl carrier protein reductase	2.07	Other
Central intermediary metabolism	SAV0452	ndhF	Mu50	NADH dehydrogenase subunit L	2.24	Other
DNA metabolism	SAV1455	dinG	Mu50	probable ATP-dependent DNA helicase	2	DNA replication, recombination, and repair
DNA metabolism	SAV1684	dnaI	Mu50	primosomal protein DnaI	2.62	DNA replication, recombination, and repair
DNA metabolism	SACOL2089	NA	COL	single-stranded DNA-binding protein family	2.91	DNA replication, recombination, and repair
DNA metabolism	SACOL2729	NA	COL	integrase-recombinase, core domain family	2	DNA replication, recombination, and repair
DNA metabolism	SAS1731	NA	MSSA476	putative restriction modification DNA specificity protein	2.34	Restriction/modification
DNA metabolism	SAV1440	NA	Mu50	putative 5'-3' exonuclease	2.18	DNA replication, recombination, and repair
DNA metabolism	SAV1504	NA	Mu50	similar to metallo-beta-lactamase, AtsA/ElaC family	2.96	DNA replication, recombination, and repair
DNA metabolism	SACOL0627	ung	COL	uracil-DNA glycosylase	3.14	DNA replication, recombination, and repair
DNA metabolism	SACOL1841	ytkD	COL	MutT-nudix family protein	4.26	DNA replication, recombination, and repair
Fatty acid and phospholipid metabolism	SACOL1247	acpP	COL	acyl carrier protein	2.47	Biosynthesis
Fatty acid and phospholipid metabolism	SACOL1280	cdsA	COL	phosphatidate cytidylyltransferase	3.24	Biosynthesis
Fatty acid and phospholipid metabolism	SACOL2694	gehA	COL	glycerol ester hydrolase (extracellular Lipase-1 precursor)	19.27	Pathogenesis
Fatty acid and phospholipid metabolism	SACOL0317	gehB	COL	glycerol ester hydrolase (extracellular Lipase-2)	9.5	Pathogenesis
Fatty acid and phospholipid metabolism	SACOL0214	NA	COL	long-chain-fatty-acid-acetyl-CoA ligase FadE, putative	10.51	Degradation
Fatty acid and phospholipid metabolism	SACOL0390	NA	COL	Lipase-2 precursor, interruption-C	11.32	Pathogenesis
Fatty acid and phospholipid metabolism	SAV0231	NA	Mu50	acetyl-CoA acetyltransferase homolog	8.57	Other
Fatty acid and phospholipid metabolism	SAV0232	NA	Mu50	putative 3-hydroxyacyl-CoA dehydrogenase FadB	11.99	Degradation
Hypothetical proteins/Unknown function/Unclassified	SAV1507	malA	Mu50	alpha-D-1,4-glucosidase	2.17	Role category not yet assigned
Hypothetical proteins/Unknown function/Unclassified	MW1412	NA	MW2	hypothetical protein	2.02	Conserved
Hypothetical proteins/Unknown function/Unclassified	MW1443	NA	MW2	hypothetical protein	2.09	Conserved
Hypothetical proteins/Unknown function/Unclassified	SACOL0060	NA	COL	hypothetical protein	2.31	Hypothetical proteins
Hypothetical proteins/Unknown function/Unclassified	SACOL0061	NA	COL	conserved domain protein	2.22	Domain
Hypothetical proteins/Unknown function/Unclassified	SACOL0210	NA	COL	hypothetical protein	5.15	Hypothetical proteins
Hypothetical proteins/Unknown function/Unclassified	SACOL0412	NA	COL	conserved hypothetical protein	2.6	Conserved
Hypothetical proteins/Unknown function/Unclassified	SACOL0450	NA	COL	hypothetical protein	4.28	Hypothetical proteins
Hypothetical proteins/Unknown function/Unclassified	SACOL0492	NA	COL	hypothetical protein	18.67	Hypothetical proteins
Hypothetical proteins/Unknown function/Unclassified	SACOL0493	NA	COL	hypothetical protein	12.2	Hypothetical proteins
Hypothetical proteins/Unknown function/Unclassified	SACOL0537	NA	COL	conserved hypothetical protein	4.18	Conserved
Hypothetical proteins/Unknown function/Unclassified	SACOL0623	NA	COL	conserved hypothetical protein	2.42	Conserved
Hypothetical proteins/Unknown function/Unclassified	SACOL0628	NA	COL	conserved hypothetical protein	3.06	Conserved
Hypothetical proteins/Unknown function/Unclassified	SACOL0645	NA	COL	conserved hypothetical protein	2.62	Conserved
Hypothetical proteins/Unknown function/Unclassified	SACOL0647	NA	COL	conserved hypothetical protein	3.3	Conserved
Hypothetical proteins/Unknown function/Unclassified	SACOL0650	NA	COL	conserved hypothetical protein	2.11	Conserved
Hypothetical proteins/Unknown function/Unclassified	SACOL0651	NA	COL	conserved hypothetical protein	2.24	Conserved
Hypothetical proteins/Unknown function/Unclassified	SACOL0673	NA	COL	hypothetical protein	3.16	Hypothetical proteins
Hypothetical proteins/Unknown function/Unclassified	SACOL0786	NA	COL	hypothetical protein	3.31	Hypothetical proteins
Hypothetical proteins/Unknown function/Unclassified	SACOL0794	NA	COL	hypothetical protein	3.7	Hypothetical proteins
Hypothetical proteins/Unknown function/Unclassified	SACOL0865	NA	COL	hypothetical protein	2.81	Hypothetical proteins
Hypothetical proteins/Unknown function/Unclassified	SACOL0869	NA	COL	phosphoglycerate mutase family protein	4.77	General
Hypothetical proteins/Unknown function/Unclassified	SACOL0871	NA	COL	acetyltransferase, putative	2.32	Enzymes of unknown specificity
Hypothetical proteins/Unknown function/Unclassified	SACOL0929	NA	COL	conserved hypothetical protein	2.6	Conserved
Hypothetical proteins/Unknown function/Unclassified	SACOL1041	NA	COL	hypothetical protein	4.09	Hypothetical proteins
Hypothetical proteins/Unknown function/Unclassified	SACOL1136	NA	COL	conserved hypothetical protein	2.11	Conserved
Hypothetical proteins/Unknown function/Unclassified	SACOL1170	NA	COL	hypothetical protein	4.17	Hypothetical proteins
Hypothetical proteins/Unknown function/Unclassified	SACOL1177	NA	COL	hypothetical protein	3.83	Hypothetical proteins
Hypothetical proteins/Unknown function/Unclassified	SACOL1186	NA	COL	phenol-soluble modulin antibacterial protein	9.78	Toxin production and resistance
Hypothetical proteins/Unknown function/Unclassified	SACOL1187	NA	COL	phenol-soluble modulin antibacterial protein	10.36	Toxin production and resistance
Hypothetical proteins/Unknown function/Unclassified	SACOL1334	NA	COL	hypothetical protein	2.33	Hypothetical proteins
Hypothetical proteins/Unknown function/Unclassified	SACOL1337	NA	COL	hypothetical protein	2.08	Hypothetical proteins
Hypothetical proteins/Unknown function/Unclassified	SACOL1339	NA	COL	conserved hypothetical protein	3.28	Conserved
Hypothetical proteins/Unknown function/Unclassified	SACOL1343	NA	COL	hypothetical protein	9.71	Hypothetical proteins
Hypothetical proteins/Unknown function/Unclassified	SACOL1372	NA	COL	hypothetical protein	2.12	Hypothetical proteins
Hypothetical proteins/Unknown function/Unclassified	SACOL1373	NA	COL	conserved hypothetical protein	2.34	Conserved
Hypothetical proteins/Unknown function/Unclassified	SACOL1387	NA	COL	conserved hypothetical protein	2.09	Conserved
Hypothetical proteins/Unknown function/Unclassified	SACOL1463	NA	COL	hypothetical protein	3.6	Hypothetical proteins
Hypothetical proteins/Unknown function/Unclassified	SACOL1469	NA	COL	hypothetical protein	3.97	Hypothetical proteins
Hypothetical proteins/Unknown function/Unclassified	SACOL1527	NA	COL	hypothetical protein	2.08	Hypothetical proteins
Hypothetical proteins/Unknown function/Unclassified	SACOL1556	NA	COL	hypothetical protein	2.18	Hypothetical proteins
Hypothetical proteins/Unknown function/Unclassified	SACOL1658	NA	COL	hypothetical protein	2.21	Hypothetical proteins
Hypothetical proteins/Unknown function/Unclassified	SACOL1659	NA	COL	conserved hypothetical protein	2.7	Conserved
Hypothetical proteins/Unknown function/Unclassified	SACOL1688	NA	COL	conserved hypothetical protein TIGR00256	2.07	Conserved
Hypothetical proteins/Unknown function/Unclassified	SACOL1713	NA	COL	hypothetical protein	2.96	Hypothetical proteins
Hypothetical proteins/Unknown function/Unclassified	SACOL1828	NA	COL	conserved hypothetical protein	2.04	Conserved
Hypothetical proteins/Unknown function/Unclassified	SACOL1910	NA	COL	hypothetical protein	6.89	Hypothetical proteins
Hypothetical proteins/Unknown function/Unclassified	SACOL1958	NA	COL	conserved hypothetical protein TIGR00147	2.21	Conserved
Hypothetical proteins/Unknown function/Unclassified	SACOL1978	NA	COL	hypothetical protein	2.64	Hypothetical proteins
Hypothetical proteins/Unknown function/Unclassified	SACOL1998	NA	COL	conserved hypothetical protein	2.65	Conserved
Hypothetical proteins/Unknown function/Unclassified	SACOL2027	NA	COL	hypothetical protein	5.85	Hypothetical proteins
Hypothetical proteins/Unknown function/Unclassified	SACOL2037	NA	COL	conserved domain protein	2.99	Domain
Hypothetical proteins/Unknown function/Unclassified	SACOL2065	NA	COL	hypothetical protein	13.81	Hypothetical proteins
Hypothetical proteins/Unknown function/Unclassified	SACOL2081	NA	COL	hypothetical protein	2.68	Hypothetical proteins
Hypothetical proteins/Unknown function/Unclassified	SACOL2109	NA	COL	modification methylase, HemK family	3.4	General
Hypothetical proteins/Unknown function/Unclassified	SACOL2139	NA	COL	hypothetical protein	6.88	Hypothetical proteins
Hypothetical proteins/Unknown function/Unclassified	SACOL2163	NA	COL	conserved hypothetical protein	2.15	Conserved
Hypothetical proteins/Unknown function/Unclassified	SACOL2187	NA	COL	hypothetical protein	2.09	Hypothetical proteins
Hypothetical proteins/Unknown function/Unclassified	SACOL2294	NA	COL	conserved hypothetical protein	1.97	Conserved
Hypothetical proteins/Unknown function/Unclassified	SACOL2306	NA	COL	abortive infection protein family	2.43	General
Hypothetical proteins/Unknown function/Unclassified	SACOL2328	NA	COL	abortive infection protein family	2.61	General
Hypothetical proteins/Unknown function/Unclassified	SACOL2381	NA	COL	conserved hypothetical protein	2.07	Conserved
Hypothetical proteins/Unknown function/Unclassified	SACOL2383	NA	COL	conserved hypothetical protein	2.3	Conserved
Hypothetical proteins/Unknown function/Unclassified	SACOL2495	NA	COL	hypothetical protein	2.29	Hypothetical proteins
Hypothetical proteins/Unknown function/Unclassified	SACOL2548	NA	COL	conserved hypothetical protein	2.07	Conserved
Hypothetical proteins/Unknown function/Unclassified	SACOL2557	NA	COL	conserved domain protein	4.52	Domain
Hypothetical proteins/Unknown function/Unclassified	SACOL2568	NA	COL	hypothetical protein	3.12	Hypothetical proteins
Hypothetical proteins/Unknown function/Unclassified	SACOL2588	NA	COL	hypothetical protein	3.44	Hypothetical proteins
Hypothetical proteins/Unknown function/Unclassified	SACOL2601	NA	COL	conserved hypothetical protein	2.2	Conserved
Hypothetical proteins/Unknown function/Unclassified	SAR0453	NA	MRSA252	hypothetical protein	2.06	Conserved
Hypothetical proteins/Unknown function/Unclassified	SAR0592	NA	MRSA252	hypothetical protein	2.86	Hypothetical proteins
Hypothetical proteins/Unknown function/Unclassified	SAR0936	NA	MRSA252	hypothetical protein	3.84	Hypothetical proteins
Hypothetical proteins/Unknown function/Unclassified	SAR1080	NA	MRSA252	conserved hypothetical protein	2.07	General
Hypothetical proteins/Unknown function/Unclassified	SAR1304	NA	MRSA252	putative DNA-binding protein	2.01	Conserved
Hypothetical proteins/Unknown function/Unclassified	SAR1325	NA	MRSA252	hypothetical protein	3.6	Hypothetical proteins
Hypothetical proteins/Unknown function/Unclassified	SAR1842	NA	MRSA252	conserved hypothetical protein	2.82	Role category not yet assigned
Hypothetical proteins/Unknown function/Unclassified	SAR2002	NA	MRSA252	hypothetical protein	3.89	Hypothetical proteins
Hypothetical proteins/Unknown function/Unclassified	SAS0144	NA	MSSA476	hypothetical protein	2.1	Hypothetical proteins
Hypothetical proteins/Unknown function/Unclassified	SAS0205	NA	MSSA476	hypothetical protein	2.33	Conserved
Hypothetical proteins/Unknown function/Unclassified	SAS0970	NA	MSSA476	hypothetical protein	2.33	Hypothetical proteins
Hypothetical proteins/Unknown function/Unclassified	SAS1057	NA	MSSA476	conserved hypothetical protein	2.01	Conserved
Hypothetical proteins/Unknown function/Unclassified	SAS1246a	NA	MSSA476	hypothetical protein	2.35	Conserved
Hypothetical proteins/Unknown function/Unclassified	SAS1253	NA	MSSA476	conserved hypothetical protein (fragment)	2.74	Conserved
Hypothetical proteins/Unknown function/Unclassified	SAS1318	NA	MSSA476	conserved hypothetical protein (pseudogene)	3.93	General
Hypothetical proteins/Unknown function/Unclassified	SAS1319	NA	MSSA476	hypothetical protein	2.01	General
Hypothetical proteins/Unknown function/Unclassified	SAS1545	NA	MSSA476	conserved hypothetical protein	2.35	Conserved
Hypothetical proteins/Unknown function/Unclassified	SAS1683	NA	MSSA476	conserved hypothetical protein	2.5	Role category not yet assigned
Hypothetical proteins/Unknown function/Unclassified	SAS1760a	NA	MSSA476	hypothetical protein	2.6	Hypothetical proteins
Hypothetical proteins/Unknown function/Unclassified	SAS1979	NA	MSSA476	conserved hypothetical protein	2.22	Conserved
Hypothetical proteins/Unknown function/Unclassified	SAS2056	NA	MSSA476	hypothetical protein	1.93	Hypothetical proteins
Hypothetical proteins/Unknown function/Unclassified	SAS2149	NA	MSSA476	conserved hypothetical protein	2.32	Conserved
Hypothetical proteins/Unknown function/Unclassified	SAV0125	NA	Mu50	hypothetical protein	4.15	Conserved
Hypothetical proteins/Unknown function/Unclassified	SAV0127	NA	Mu50	hypothetical protein	2.13	Hypothetical proteins
Hypothetical proteins/Unknown function/Unclassified	SAV0176	NA	Mu50	hypothetical protein	6.14	Conserved
Hypothetical proteins/Unknown function/Unclassified	SAV0264	NA	Mu50	hypothetical protein	2.24	Role category not yet assigned
Hypothetical proteins/Unknown function/Unclassified	SAV0318	NA	Mu50	N-acetylmannosamine-6-phosphate 2-epimerase	2.47	Role category not yet assigned
Hypothetical proteins/Unknown function/Unclassified	SAV0371	NA	Mu50	hypothetical protein	2.39	Conserved
Hypothetical proteins/Unknown function/Unclassified	SAV0379	NA	Mu50	hypothetical protein	3.41	Conserved
Hypothetical proteins/Unknown function/Unclassified	SAV0453	NA	Mu50	hypothetical protein	2.62	Role category not yet assigned
Hypothetical proteins/Unknown function/Unclassified	SAV0527	NA	Mu50	hypothetical protein	2.4	Role category not yet assigned
Hypothetical proteins/Unknown function/Unclassified	SAV0557	NA	Mu50	similar to deoxypurine kinase	3.84	Role category not yet assigned
Hypothetical proteins/Unknown function/Unclassified	SAV0597	NA	Mu50	hypothetical protein	2.45	Role category not yet assigned
Hypothetical proteins/Unknown function/Unclassified	SAV0679	NA	Mu50	hypothetical protein	5.49	Role category not yet assigned
Hypothetical proteins/Unknown function/Unclassified	SAV0739	NA	Mu50	hypothetical protein	2.32	Role category not yet assigned
Hypothetical proteins/Unknown function/Unclassified	SAV1036	NA	Mu50	hypothetical protein	5.01	Conserved
Hypothetical proteins/Unknown function/Unclassified	SAV1085	NA	Mu50	putative NrdH-redoxin	2	Conserved
Hypothetical proteins/Unknown function/Unclassified	SAV1314	NA	Mu50	hypothetical protein	3.31	Conserved
Hypothetical proteins/Unknown function/Unclassified	SAV1326	NA	Mu50	hypothetical protein	2.4	Conserved
Hypothetical proteins/Unknown function/Unclassified	SAV1377	NA	Mu50	hypothetical protein	3.21	Enzymes of unknown specificity
Hypothetical proteins/Unknown function/Unclassified	SAV1665	NA	Mu50	hypothetical protein	2.78	Role category not yet assigned
Hypothetical proteins/Unknown function/Unclassified	SAV1727	NA	Mu50	acylglycerol-3-phosphate O-acyltransferase-like	2.6	Role category not yet assigned
Hypothetical proteins/Unknown function/Unclassified	SAV1896	NA	Mu50	hypothetical protein	4.53	Conserved
Hypothetical proteins/Unknown function/Unclassified	SAV2089	NA	Mu50	hypothetical protein	2.61	Role category not yet assigned
Hypothetical proteins/Unknown function/Unclassified	SAV2116	NA	Mu50	hypothetical protein	2.53	General
Hypothetical proteins/Unknown function/Unclassified	SAV2126	NA	Mu50	hypothetical protein	2.52	Conserved
Hypothetical proteins/Unknown function/Unclassified	SAV2167	NA	Mu50	hypothetical protein	2.09	Conserved
Hypothetical proteins/Unknown function/Unclassified	SAV2174	NA	Mu50	hypothetical protein	2.03	Role category not yet assigned
Hypothetical proteins/Unknown function/Unclassified	SAV2205	NA	Mu50	hypothetical protein	3.57	Role category not yet assigned
Hypothetical proteins/Unknown function/Unclassified	SAV2255	NA	Mu50	hypothetical protein	2.22	Enzymes of unknown specificity
Hypothetical proteins/Unknown function/Unclassified	SAV2351	NA	Mu50	hypothetical protein	2.09	Conserved
Hypothetical proteins/Unknown function/Unclassified	SAV2573	NA	Mu50	hypothetical protein	2.68	Role category not yet assigned
Hypothetical proteins/Unknown function/Unclassified	SAV0315	nanA	Mu50	N-acetylneuraminate lyase	2.06	Role category not yet assigned
Hypothetical proteins/Unknown function/Unclassified	SAV1469	ndk	Mu50	nucleoside diphosphate kinase	2.7	Role category not yet assigned
Mobile and extrachromosomal element functions	SAV1390	NA	Mu50	truncated transposase	2.28	Transposon functions
Mobile and extrachromosomal element functions	SAR0054	tnpA1	MRSA252	transposase A 1	2.96	Transposon functions
Protein fate	SACOL1419	NA	COL	oligoendopeptidase F, putative	2.76	Degradation proteins, peptides, and glycopeptides
Protein fate	SACOL2385	NA	COL	heat shock protein, Hsp20 family	2.02	Protein folding and stabilization
Protein fate	SAR0282	NA	MRSA252	conserved hypothetical protein	3	Degradation proteins, peptides, and glycopeptides
Protein fate	SAV0180	NA	Mu50	hypothetical protein	7.47	Protein modification and repair
Protein fate	SAV1278	NA	Mu50	similar to processing proteinase-like protein	2.63	Degradation proteins, peptides, and glycopeptides
Protein fate	SAV2304	NA	Mu50	hypothetical protein	6.22	Detoxification; Degradation proteins, peptides, and glycopeptides
Protein fate	SAV2299	ssaA	Mu50	secretory antigen precursor SsaA homolog	2.74	Protein and peptide secretion and trafficking
Protein synthesis	SACOL1206	ileS	COL	isoleucyl-tRNA synthetase	2.49	tRNA aminoacylation
Protein synthesis	SAR0549	NA	MRSA252	putative ribosomal protein L7A	2.12	Ribosomal proteins: synthesis and modification
Protein synthesis	SAV1899	NA	Mu50	aspartyl/glutamyl-tRNA amidotransferase subunit B	2.7	tRNA aminoacylation
Protein synthesis	SAV1021	prfC	Mu50	peptide chain release factor 3	2.26	Translation factors
Protein synthesis	SAV1241	rplS	Mu50	50S ribosomal protein L19	2.19	Ribosomal proteins: synthesis and modification
Protein synthesis	SACOL1608	rpmG2	COL	ribosomal protein L33	2.09	Ribosomal proteins: synthesis and modification
Protein synthesis	SACOL1726	rpmI	COL	ribosomal protein L35	2.03	Ribosomal proteins: synthesis and modification
Protein synthesis	SAV1719	rpsD	Mu50	30S ribosomal protein S4	2.09	Ribosomal proteins: synthesis and modification
Protein synthesis	SACOL1254	rpsP	COL	ribosomal protein S16	2.46	Ribosomal proteins: synthesis and modification
Protein synthesis	SACOL1632	rpsU	COL	ribosomal protein S21	2.41	Ribosomal proteins: synthesis and modification
Purines, pyrimidines, nucleosides, and nucleotides	SACOL0790.1	NA	COL	ribonucleoside-diphosphate reductase 2, NrdH-redoxin, putative	3.7	2'-Deoxyribonucleotide metabolism
Purines, pyrimidines, nucleosides, and nucleotides	SAV0243	NA	Mu50	similar to inosine-uridine preferring nucleoside hydrolase	2.51	Salvage of nucleosides and nucleotides
Purines, pyrimidines, nucleosides, and nucleotides	SAV1908	purB	Mu50	adenylosuccinate lyase	2.13	Purine ribonucleotide biosynthesis
Purines, pyrimidines, nucleosides, and nucleotides	SACOL1075	purC	COL	phosphoribosylaminoimidazole-succinocarboxamide synthase	2.94	Purine ribonucleotide biosynthesis
Purines, pyrimidines, nucleosides, and nucleotides	SACOL1073	purE	COL	phosphoribosylaminoimidazole carboxylase, catalytic subunit	3.3	Purine ribonucleotide biosynthesis
Purines, pyrimidines, nucleosides, and nucleotides	SAV1065	purK	Mu50	phosphoribosylaminoimidazole carboxylase carbon dioxide-fixation chain PurK homolog	3.34	Purine ribonucleotide biosynthesis
Purines, pyrimidines, nucleosides, and nucleotides	SAR0406	xpt	MRSA252	putative xanthine phosphoribosyltransferase	2.5	Salvage of nucleosides and nucleotides
Regulatory functions	SACOL2026	agrA	COL	accessory gene regulator protein A	20.27	Pathogenesis
Regulatory functions	SACOL2023	agrB	COL	accessory gene regulator protein B	17.15	Pathogenesis
Regulatory functions	SACOL2024	agrD	COL	accessory gene regulator protein D	14.35	Pathogenesis
Regulatory functions	SACOL2025	argC2	COL	accessory gene regulator protein C	22.63	Pathogenesis
Regulatory functions	SACOL0513	gltC	COL	transcriptional regulatory protein GltC	2.66	DNA interactions
Regulatory functions	SAV2078	kdpD	Mu50	two-component system, OmpR family, sensor histidine kinase KdpD	10.5	Other
Regulatory functions	SAV2079	kdpE	Mu50	two-component system, OmpR family, KDP operon response regulator KdpE	11.24	Potassium transport
Regulatory functions	SACOL1552	malR	COL	maltose operon transcriptional repressor	3.13	DNA interactions
Regulatory functions	SACOL1296	NA	COL	transcriptional regulator, GntR family, putative	2.87	DNA interactions
Regulatory functions	SACOL1904	NA	COL	transcriptional regulator, putative	2.74	Other
Regulatory functions	SACOL1997	NA	COL	transcriptional regulator, GntR family	7.61	DNA interactions
Regulatory functions	SACOL2107	NA	COL	phosphotyrosine protein phosphatase	2.61	Protein interactions
Regulatory functions	SACOL2140	NA	COL	lytic regulatory protein, authentic frameshift	4.13	Autolysis
Regulatory functions	SACOL2325	NA	COL	transcriptional regulator, LysR family	2.77	DNA interactions
Regulatory functions	SACOL2360	NA	COL	response regulator-related protein	2.17	General
Regulatory functions	SACOL2517	NA	COL	transcriptional regulator, MerR family	2.29	DNA interactions
Regulatory functions	SACOL2546	NA	COL	perfringolysin O regulator protein, putative	6.31	Other
Regulatory functions	SAR0262	NA	MRSA252	GntR family regulatory protein	2.11	DNA interactions
Regulatory functions	SAR2585	NA	MRSA252	MerR family regulatory protein	2.72	DNA interactions
Regulatory functions	SAS1448	NA	MSSA476	maltose operon transcriptional repressor	2.18	DNA interactions
Regulatory functions	SAS1858	NA	MSSA476	GntR family regulatory protein	7.02	Other
Regulatory functions	SAS2048	NA	MSSA476	zinc and cobalt transport repressor protein	2.87	Role category not yet assigned
Regulatory functions	SAS2393	NA	MSSA476	MerR family regulatory protein	3.32	DNA interactions
Regulatory functions	SAV1026	NA	Mu50	competence transcription factor ComK	13.76	Other
Regulatory functions	SAV2147	NA	Mu50	lytic regulatory protein truncated with Tn554	4.71	Autolysis
Regulatory functions	SAV2508	NA	Mu50	similar to transcriptional regulator MerR family	2.86	Other
Regulatory functions	SAV0496	purR	Mu50	purine operon repressor	2.47	Purine ribonucleotide biosynthesis
Regulatory functions	SACOL1210	pyrR	COL	pyrimidine operon regulatory protein	7.09	RNA interactions
Regulatory functions	SACOL2287	sarR	COL	staphylococcal accessory regulator R	2.07	Pathogenesis; virulence-associated gene regulator
Transport and binding proteins	SAV1696	aapA	Mu50	D-serine/D-alanine/glycine transporter	2.27	Amino acids peptides and amines
Transport and binding proteins	SACOL0700	abcA	COL	ABC transporter, ATP-binding-permease protein	4.63	Unknown substrate
Transport and binding proteins	SACOL1443	brnQ3	COL	branched-chain amino acid transport system II carrier protein	2.15	Amino acids peptides and amines
Transport and binding proteins	SACOL1319	glpF	COL	glycerol uptake facilitator protein	2.96	Other
Transport and binding proteins	SAR2472	gltT	MRSA252	putative proton/sodium-glutamate symport protein	2.38	Amino acids peptides and amines
Transport and binding proteins	SAV2077	kdpA	Mu50	potassium-transporting ATPase subunit A	26.07	Cations and iron carrying compounds
Transport and binding proteins	SAV2076	kdpB	Mu50	probable potassium-transporting ATPase B chain	6.9	Cations and iron carrying compounds
Transport and binding proteins	SAV2075	kdpC	Mu50	K+-transporting ATPase, C subunit	16.28	Cations and iron carrying compounds
Transport and binding proteins	SACOL2069	kdpF	COL	K+-transporting ATPase, F subunit	29.64	Cations and iron carrying compounds
Transport and binding proteins	SACOL0954	mnhB	COL	Na+-H+ antiporter, MnhB component	2.32	Cations and iron carrying compounds
Transport and binding proteins	SAR0911	mnhD	MRSA252	Na /H antiporter subunit	2.1	Cations and iron carrying compounds
Transport and binding proteins	SA1972	NA	N315	hypothetical protein	2.09	Unknown substrate
Transport and binding proteins	SACOL0689	NA	COL	ABC transporter, permease protein	3.69	Unknown substrate
Transport and binding proteins	SACOL0690	NA	COL	ABC transporter, ATP-binding protein	4.42	Unknown substrate
Transport and binding proteins	SACOL0705	NA	COL	iron compound ABC transporter, permease protein	2.25	Cations and iron carrying compounds
Transport and binding proteins	SACOL0706	NA	COL	iron compound ABC transporter, permease protein	2	Cations and iron carrying compounds
Transport and binding proteins	SACOL1030	NA	COL	sodium transport family protein	2.13	Cations and iron carrying compounds
Transport and binding proteins	SACOL1367	NA	COL	amino acid permease	2.36	Amino acids peptides and amines
Transport and binding proteins	SACOL1392	NA	COL	sodium:alanine symporter family protein	2.24	Amino acids peptides and amines
Transport and binding proteins	SACOL2138	NA	COL	cation efflux family protein	2.52	Cations and iron carrying compounds
Transport and binding proteins	SACOL2167	NA	COL	iron compound ABC transporter, iron compound-binding protein	7.58	Cations and iron carrying compounds
Transport and binding proteins	SACOL2347	NA	COL	drug resistance transporter, EmrB-QacA subfamily	2.13	Toxin production and resistance
Transport and binding proteins	SACOL2537	NA	COL	ABC transporter, ATP-binding protein	2.31	Unknown substrate
Transport and binding proteins	SACOL2573	NA	COL	copper ion binding protein	2.41	Cations and iron carrying compounds
Transport and binding proteins	SACOL2636	NA	COL	citrate transporter, permease protein	2.29	Carbohydrates organic alcohols and acids
Transport and binding proteins	SAR0311	NA	MRSA252	sodium:solute symporter family protein	2.19	Cations and iron carrying compounds
Transport and binding proteins	SAR1419	NA	MRSA252	putative branched-chain amino acid transporter protein	2.09	Amino acids peptides and amines
Transport and binding proteins	SACOL0704	NA	COL	ferrichrome transport ATP-binding protein	2.69	Cations and iron carrying compounds
Transport and binding proteins	SAS1854	NA	MSSA476	putative ABC-2 type transport system permease protein	12.24	Role category not yet assigned
Transport and binding proteins	SAS2077	NA	MSSA476	FecCD transport family protein	3.54	Cations and iron carrying compounds
Transport and binding proteins	SAS2078	NA	MSSA476	putative transport system binding lipoprotein	6.03	Cations and iron carrying compounds
Transport and binding proteins	SAS2274	NA	MSSA476	putative proton/sodium-glutamate symport protein	2.42	Amino acids peptides and amines
Transport and binding proteins	SAV0192	NA	Mu50	similar to PTS system sucrose-specific IIBC component	2.17	Carbohydrates organic alcohols and acids
Transport and binding proteins	SAV0237	NA	Mu50	similar to nickel ABC transporter nickel-binding protein	4.36	Cations and iron carrying compounds
Transport and binding proteins	SAV0727	NA	Mu50	di-tripeptide ABC transporter	2.23	Role category not yet assigned
Transport and binding proteins	SAV1380	NA	Mu50	oligopeptide transport ATPase	2.56	Amino acids peptides and amines
Transport and binding proteins	SAV1381	NA	Mu50	oligopeptide transporter membrane permease domain	4.79	Role category not yet assigned
Transport and binding proteins	SAV1774	NA	Mu50	aesenical pump membrane protein homolog	2.57	Role category not yet assigned
Transport and binding proteins	SAV1870	NA	Mu50	similar to teichoic acid transport protein tagG	2.69	Unknown substrate
Transport and binding proteins	SAV1916	NA	Mu50	similar to sodium-dependent transporter	2.09	Amino acids peptides and amines
Transport and binding proteins	SAV1931	NA	Mu50	similar to ABC transporter (ATP-binding protein)	7.3	Unknown substrate
Transport and binding proteins	SAV1933	NA	Mu50	similar to ABC transporter (ATP-binding protein)	6.63	Unknown substrate
Transport and binding proteins	SAV2129	NA	Mu50	similar to spermine/spermidine acetyltransferase blt	2.05	Role category not yet assigned
Transport and binding proteins	SAV2175	NA	Mu50	heme transport system permease	5.75	Cations and iron carrying compounds
Transport and binding proteins	SAV2176	NA	Mu50	heme transport system permease	3	Cations and iron carrying compounds
Transport and binding proteins	SAV2253	NA	Mu50	similar to xanthine/uracil permease family protein	2.47	Nucleosides purines and pyrimidines
Transport and binding proteins	SAV2463	NA	Mu50	oligopeptide transporter putative ATPase domain	2.4	Role category not yet assigned
Transport and binding proteins	SAV0521	nupC	Mu50	pyrimidine nucleoside transport protein	2.72	Pyrimidine ribonucleotide biosynthesis
Transport and binding proteins	SAV0389	pbuX	Mu50	xanthine permease	2.58	Nucleosides purines and pyrimidines
Transport and binding proteins	SAV1101	potC	Mu50	spermidine/putrescine ABC transporter homolog	2.04	Amino acids peptides and amines
Transport and binding proteins	SAV1726	ptaA	Mu50	PTS system, N-acetylglucosamine-specific IIABC component	2.67	Carbohydrates organic alcohols and acids
Transport and binding proteins	SA0594	tagG	N315	teichoic acid translocation permease protein	2.59	teichoic acid biosynthesis protein

## Sheet: Table S2. Downregulated genes
Table S2. Genes by functional cateogry downregulated ≥ 2-fold in SH10001st-2 compared to SH1000.
Functional Category	Locus ID	Gene Symbol	Strain/Genome	Gene-Protein Name	Fold	Sub Category
Amino acid biosynthesis	SAV1169	argF	Mu50	ornithine carbamoyltransferase	-7.56	Glutamate family
Amino acid biosynthesis	SAV1394	asd	Mu50	aspartate semialdehyde dehydrogenase	-2.68	Aspartate family
Amino acid biosynthesis	SACOL0575	cysE	COL	serine acetyltransferase	-2.05	Serine family
Amino acid biosynthesis	SACOL0557	glyA	COL	cysteine synthase	-2.1	Serine family
Amino acid biosynthesis	SACOL2105	glyA	COL	serine hydroxymethyltransferase	-2.26	Serine family
Amino acid biosynthesis	SAR2755	hisF	MRSA252	HisF cyclase-like protein	-4.04	Histidine family
Amino acid biosynthesis	SAS0418	NA	MSSA476	putative Cys/Met metabolism PLP-dependent enzyme	-2.16	Cysteine and methionine metabolism
Amino acid biosynthesis	SAS2563	NA	MSSA476	putative histidinol dehydrogenase	-4.95	Histidine family
Biosynthesis of cofactors, prosthetic groups, and carriers	SACOL1223	coaBC	COL	phosphopantothenoylcysteine decarboxylase-phosphopantothenate--cysteine ligase	-2.38	Pantothenate and coenzyme A
Biosynthesis of cofactors, prosthetic groups, and carriers	SACOL1719	hemA	COL	glutamyl-tRNA reductase	-2.66	Heme, porphyrin, and cobalamin
Biosynthesis of cofactors, prosthetic groups, and carriers	SAV2270	moaD	Mu50	probable molybdopterin synthase small subunit	-3.15	Molybdopterin
Biosynthesis of cofactors, prosthetic groups, and carriers	SAV2269	mobA	Mu50	molybdopterin-guanine dinucleotide biosynthesis protein A	-2.15	Molybdopterin
Biosynthesis of cofactors, prosthetic groups, and carriers	SAV2272	mobB	Mu50	probable molybdopterin-guanine dinucleotide biosynthesis	-2.38	Molybdopterin
Biosynthesis of cofactors, prosthetic groups, and carriers	SAV2276	moeB	Mu50	molybdopterin biosynthesis protein	-2.22	Molybdopterin
Biosynthesis of cofactors, prosthetic groups, and carriers	SACOL0914	NA	COL	FeS assembly ATPase SufC	-2.69	Other
Biosynthesis of cofactors, prosthetic groups, and carriers	SACOL2396	NA	COL	uroporphyrinogen III methylase SirB, putative	-9.09	Heme, porphyrin, and cobalamin
Biosynthesis of cofactors, prosthetic groups, and carriers	SAR0246	NA	MRSA252	conserved hypothetical protein	-4.31	Other
Biosynthesis of cofactors, prosthetic groups, and carriers	SAR2006	NA	MRSA252	conserved hypothetical protein	-2.67	Pyridine nucleotides
Biosynthesis of cofactors, prosthetic groups, and carriers	SAR2487	NA	MRSA252	tetrapyrrole (corrin/porphyrin) methylase family protein	-8.42	Heme, porphyrin, and cobalamin
Biosynthesis of cofactors, prosthetic groups, and carriers	SAS0227	NA	MSSA476	conserved hypothetical protein	-5.43	Other
Biosynthesis of cofactors, prosthetic groups, and carriers	SAS2289	NA	MSSA476	tetrapyrrole (corrin/porphyrin) methylase family protein	-9.17	Heme, porphyrin, and cobalamin
Biosynthesis of cofactors, prosthetic groups, and carriers	SAV1913	NA	Mu50	nicotinate phosphoribosyltransferase	-2.83	Pyridine nucleotides
Biosynthesis of cofactors, prosthetic groups, and carriers	SAV1912	nadE	Mu50	NAD(+) synthetase	-2.7	Pyridine nucleotides
Biosynthesis of cofactors, prosthetic groups, and carriers	SAV2398	nasF	Mu50	uroporphyrin-III C-methyl transferase	-4.07	Heme, porphyrin, and cobalamin
Biosynthesis of cofactors, prosthetic groups, and carriers	SACOL2615	panB	COL	3-methyl-2-oxobutanoate hydroxymethyltransferase	-2.19	Pantothenate and coenzyme A
Cell envelope	SAR0567	bbp	MRSA252	bone sialoprotein-binding protein	-2.47	Cell adhesion
Cell envelope	SAR0842	clfA	MRSA252	clumping factor	-2.17	Pathogenesis
Cell envelope	SAV0230	coa	Mu50	staphylocoagulase precursor	-9.27	Pathogenesis
Cell envelope	SAV1481	ebpS	Mu50	elastin binding protein (putative peptidoglycan binding protein LysM)	-2.85	Autolysis
Cell envelope	SACOL1872	epiE	COL	epidermin immunity protein F	-2.56	Toxin production and resistance
Cell envelope	SACOL1871	epiG	COL	epidermin immunity protein F	-2.5	Toxin production and resistance
Cell envelope	SACOL2509	fnbB	COL	fibronectin binding protein B	-2.29	Other
Cell envelope	SAV2133	hmrA	Mu50	HmrA antibiotic resistance factor	-2.31	Toxin production and resistance
Cell envelope	SACOL2660	isaB	COL	immunodominant surface antigen B	-12.24	Pathogenesis
Cell envelope	SACOL1264	lytN	COL	cell wall hydrolase	-2.42	Autolysis
Cell envelope	SA1759	NA	N315	lytic enzyme	-3.51	Putative autolysin
Cell envelope	SACOL0083	NA	COL	staphylococcal tandem lipoprotein	-2.33	Other
Cell envelope	SACOL1169	NA	COL	staphylococcal complement inhibitor (fibrinogen-binding protein precursor-related protein)	-3.11	General
Cell envelope	SACOL1522	NA	COL	elastin binding protein, putative	-2.93	Biosynthesis and degradation of surface polysaccharides and lipopolysaccharides
Cell envelope	SACOL2578	NA	COL	glycosyl transferase, group 2 family protein	-2.21	Biosynthesis and degradation of surface polysaccharides and lipopolysaccharides
Cell envelope	SAR0106	NA	MRSA252	putative lipoprotein	-2.41	Other
Cell envelope	SAR0248	NA	MRSA252	hypothetical protein	-2.96	Biosynthesis and degradation of murein sacculus and peptidoglycan
Cell envelope	SAR1816	NA	MRSA252	putative membrane protein	-2.95	Pathogenesis
Cell envelope	SAR2780	NA	MRSA252	putative membrane protein	-3.23	Other
Cell envelope	SAS0073	NA	MSSA476	putative lipoprotein	-2.7	Other
Cell envelope	SAS0108	NA	MSSA476	putative surface anchored protein	-2.65	Other
Cell envelope	SAS2309	NA	MSSA476	IgG-binding protein	-3.47	Other
Cell envelope	SAS2373	NA	MSSA476	putative exported protein	-2.27	Other
Cell envelope	SAS2532	NA	MSSA476	putative surface anchored protein	-3.7	Other
Cell envelope	SAS2540	NA	MSSA476	putative cell wall-anchored protein	-3.58	Other
Cell envelope	SAS2584	NA	MSSA476	putative membrane protein	-2.28	Other
Cell envelope	SAV0134	NA	Mu50	hypothetical protein	-4.97	Other
Cell envelope	SAV0277	NA	Mu50	similar to multidrug linearmycin/streptolysin S transport system ATP-binding protein	-2.1	Toxin production and resistance
Cell envelope	SAV1155	NA	Mu50	Puttaive fibrinogen binding-related protein	-4.72	Cell adhesion
Cell envelope	SAV1158	NA	Mu50	Fibrinogen-binding protein precursor	-2.8	Cell adhesion
Cell envelope	SAV1173	NA	Mu50	exfoliative toxin A	-2.23	Toxin production and resistance
Cell envelope	SAV2188	NA	Mu50	putative cell surface hydrolase	-3.14	Toxin production and resistance
Cell envelope	SAV2340	NA	Mu50	hypothetical protein	-2.1	Other
Cell envelope	SAV2442	NA	Mu50	similar to dTDP-glucose 4,6-dehydratase	-2.16	Biosynthesis and degradation of surface polysaccharides and lipopolysaccharides
Cell envelope	SACOL0089	NA	COL	oleate hydratase (putative myosin-crossreactive antigen)	-12.27	Pathogenesis
Cell envelope	SAS0236	NA	MSSA476	cell wall metabolism protein	-2.79	Cell division
Cell envelope	SACOL2418	NA	COL	IgG-binding protein SBI	-3.39	Pathogenesis
Cell envelope	SACOL1194	pbp1	COL	penicillin-binding protein 1	-2.23	Biosynthesis and degradation of murein sacculus and peptidoglycan
Cell envelope	SACOL2676	sasA	COL	LPXTG cell wall surface anchor family protein	-5.03	Other
Cell envelope	SAR0136	sasD	MRSA252	putative surface anchored protein	-4.63	Other
Cell envelope	SAR2725	sasF	MRSA252	putative surface anchored protein	-3.53	Other
Cell envelope	SACOL2505	sasG	COL	cell wall surface anchor family protein	-3.78	Other
Cell envelope	SACOL0608	sdrC	COL	fibrinogen-binding protein SdrC	-4.31	Cell adhesion
Cell envelope	MW0517	sdrD	MW2	Ser-Asp rich fibrinogen-binding bone sialoprotein-binding protein	-3.72	Cell adhesion
Cell envelope	SAV0111	spa	Mu50	Immunoglobulin G binding protein A precursor	-8.95	Role category not yet assigned
Cell envelope	SAV1047	sspB	Mu50	cysteine protease precursor Staphopain B	-10.8	Pathogenesis
Cellular processes	SAV0380	ahpF	Mu50	alkyl hydroperoxide reductase subunit F	-2.74	Detoxification
Cellular processes	SAV1184	div1b	Mu50	cell division protein	-2.24	Cell division
Cellular processes	SAV2613	gbsA	Mu50	glycine betaine aldehyde dehydrogenase	-3.66	Adaptations to atypical conditions
Cellular processes	MW1408	NA	MW2	hypothetical protein	-2.02	Pathogenesis
Cellular processes	SAR1816	NA	MRSA252	putative membrane protein	-2.95	Pathogenesis
Cellular processes	SAS0336	NA	MSSA476	putative DNA-binding protein	-2.09	Cell division
Cellular processes	SAS1119	NA	MSSA476	putative cell division protein	-2.05	Cell division
Cellular processes	SAV0524	NA	Mu50	putative ATP:guanido phosphotransferase	-2.19	Toxin production and resistance
Cellular processes	SAV2610	NA	Mu50	hypothetical protein	-2.28	Toxin production and resistance
Central intermediary metabolism	SAV0605	adh1	Mu50	alcohol dehydrogenase	-7	Other
Central intermediary metabolism	SACOL2576	crtN	COL	dehydrosqualene desaturase	-2.36	Other
Central intermediary metabolism	MW2444	ddh	MW2	D-lactate dehydrogenase	-12.16	Pyruvate metabolism
Central intermediary metabolism	SAV0590	mvaK1	Mu50	mevalonate kinase	-2.03	Other
Central intermediary metabolism	SAS2101	NA	MSSA476	aldo/keto reductase family protein	-2.32	Other
Central intermediary metabolism	SAS2410	NA	MSSA476	D-specific D-2-hydroxyacid dehydrogenase	-8.89	Other
Central intermediary metabolism	SAV0421	NA	Mu50	similar to oxidoreductase	-2.18	Other
Central intermediary metabolism	SAV0810	NA	Mu50	hypothetical protein	-2.67	Other
Central intermediary metabolism	SAV2204	NA	Mu50	hypothetical protein	-2.34	Other
Central intermediary metabolism	SAV2478	NA	Mu50	similar to oxidoreductase	-2.19	Other
Central intermediary metabolism	SACOL2395	narG	COL	respiratory nitrate reductase, alpha subunit	-13.51	Nitrogen metabolism
Central intermediary metabolism	SAR2488	nasE	MRSA252	assimilatory nitrite reductase small subunit	-6.4	Nitrogen metabolism
Central intermediary metabolism	SACOL2398	nirB	COL	nitrite reductase [NAD(P)H], large subunit	-6.37	Nitrogen metabolism
DNA metabolism	SAV1703	dnaE	Mu50	DNA polymerase III, alpha chain	-2.8	DNA replication, recombination, and repair
DNA metabolism	SAV1562	dnaG	Mu50	DNA primase	-2.56	DNA replication, recombination, and repair
DNA metabolism	SAR1464	NA	MRSA252	conserved hypothetical protein	-2.56	DNA replication, recombination, and repair
DNA metabolism	SAS2270	NA	MSSA476	conserved hypothetical protein	-2.53	DNA replication, recombination, and repair
DNA metabolism	SAV0691	NA	Mu50	putative deoxyribodipyrimidine photolyase	-2.32	DNA replication, recombination, and repair
DNA metabolism	SAV1143	NA	Mu50	Putative DNA-dependent DNA polymerase beta chain	-3.19	DNA replication, recombination, and repair
DNA metabolism	SAV1346	NA	Mu50	similar to exonuclease SbcC	-2.14	DNA replication, recombination, and repair
DNA metabolism	SAV1873	NA	Mu50	regulatory protein recX	-3.63	DNA replication, recombination, and repair
DNA metabolism	SAV2378	NA	Mu50	probable type II DNA modification enzyme	-2.33	DNA replication, recombination, and repair
DNA metabolism	SAV1905	pcrA	Mu50	ATP-depentend DNA helicase	-2.36	DNA replication, recombination, and repair
DNA metabolism	SAV1690	polA	Mu50	DNA polymerase I	-2.31	DNA replication, recombination, and repair
DNA metabolism	SAV0004	recF	Mu50	recombination protein F	-2.15	DNA replication, recombination, and repair
DNA metabolism	SAV1227	recG	Mu50	ATP-dependent DNA helicase	-3.39	DNA replication, recombination, and repair
DNA metabolism	SACOL1267	topA	COL	DNA topoisomerase I	-2.54	DNA replication, recombination, and repair
DNA metabolism	VRA0016	traI	Plasmid pLW043 Staphylococcus aureus Michigan VRSA	DNA topoisomerase III	-2.46	DNA replication, recombination, and repair
DNA metabolism	SAV0758	uvrB	Mu50	excinuclease ABC subunit B	-2.85	DNA replication, recombination, and repair
DNA metabolism	SAV1252	xerC	Mu50	site-specific recombinase XerC homolog	-2.66	DNA replication, recombination, and repair
Fatty acid and phospholipid metabolism	SAS1507	NA	MSSA476	putative diacylglycerol kinase	-2.03	Biosynthesis
Fatty acid and phospholipid metabolism	SAS2175	NA	MSSA476	Putative acyl-CoA dehydrogenase-related protein	-2.9	Degradation
Hypothetical proteins/Unknown function/Unclassified	SAV1011	fabI	Mu50	enoyl-(acyl carrier protein) reductase	-2.89	Role category not yet assigned
Hypothetical proteins/Unknown function/Unclassified	SAV2672	hisI	Mu50	histidine biosynthesis bifunctional protein HisIE	-2.4	Role category not yet assigned
Hypothetical proteins/Unknown function/Unclassified	SAV0441	lpl5	Mu50	hypothetical protein	-2.06	Role category not yet assigned
Hypothetical proteins/Unknown function/Unclassified	SAV2271	moaE	Mu50	molybdopterin converting factor	-3.11	Role category not yet assigned
Hypothetical proteins/Unknown function/Unclassified	SA0210	NA	N315	hypothetical protein	-2.09	Enzymes of unknown specificity
Hypothetical proteins/Unknown function/Unclassified	SA0299	NA	N315	hypothetical protein	-8.51	Conserved
Hypothetical proteins/Unknown function/Unclassified	SACOL0003	NA	COL	conserved hypothetical protein	-2.02	Conserved
Hypothetical proteins/Unknown function/Unclassified	SACOL0157	NA	COL	conserved hypothetical protein	-2.39	Conserved
Hypothetical proteins/Unknown function/Unclassified	SACOL0271	NA	COL	conserved hypothetical protein	-5.1	Conserved
Hypothetical proteins/Unknown function/Unclassified	SACOL0292	NA	COL	conserved hypothetical protein	-2.36	Conserved
Hypothetical proteins/Unknown function/Unclassified	SACOL0293	NA	COL	conserved hypothetical protein	-2.26	Conserved
Hypothetical proteins/Unknown function/Unclassified	SACOL0309	NA	COL	conserved hypothetical protein	-6.87	Conserved
Hypothetical proteins/Unknown function/Unclassified	SACOL0340	NA	COL	conserved hypothetical protein	-3.74	Conserved
Hypothetical proteins/Unknown function/Unclassified	SACOL0419	NA	COL	hypothetical protein	-2.26	Hypothetical proteins
Hypothetical proteins/Unknown function/Unclassified	SACOL0550	NA	COL	S4 domain protein	-2.31	General
Hypothetical proteins/Unknown function/Unclassified	SACOL0577	NA	COL	conserved hypothetical protein	-2.54	Conserved
Hypothetical proteins/Unknown function/Unclassified	SACOL0671	NA	COL	hydrolase, alpha-beta hydrolase fold family	-3.63	Enzymes of unknown specificity
Hypothetical proteins/Unknown function/Unclassified	SACOL0850	NA	COL	hypothetical protein	-2.16	Hypothetical proteins
Hypothetical proteins/Unknown function/Unclassified	SACOL0878	NA	COL	hypothetical protein	-2.53	Hypothetical proteins
Hypothetical proteins/Unknown function/Unclassified	SACOL1037	NA	COL	hypothetical protein	-2.08	Hypothetical proteins
Hypothetical proteins/Unknown function/Unclassified	SACOL1061	NA	COL	hypothetical protein	-2.5	Hypothetical proteins
Hypothetical proteins/Unknown function/Unclassified	SACOL1165	NA	COL	hypothetical protein	-2.51	Hypothetical proteins
Hypothetical proteins/Unknown function/Unclassified	SACOL1465	NA	COL	conserved hypothetical protein	-2.04	Conserved
Hypothetical proteins/Unknown function/Unclassified	SACOL1466	NA	COL	conserved domain protein	-2.77	Domain
Hypothetical proteins/Unknown function/Unclassified	SACOL1577	NA	COL	conserved hypothetical protein	-2.72	Conserved
Hypothetical proteins/Unknown function/Unclassified	SACOL1627	NA	COL	conserved hypothetical protein TIGR00043	-2.12	Conserved
Hypothetical proteins/Unknown function/Unclassified	SACOL1628	NA	COL	PhoH family protein	-2.41	General
Hypothetical proteins/Unknown function/Unclassified	SACOL1678	NA	COL	bacterial luciferase family protein	-2.06	General
Hypothetical proteins/Unknown function/Unclassified	SACOL1793	NA	COL	conserved hypothetical protein	-2.14	Conserved
Hypothetical proteins/Unknown function/Unclassified	SACOL1847	NA	COL	conserved domain protein, putative	-2.76	Domain
Hypothetical proteins/Unknown function/Unclassified	SACOL1987	NA	COL	conserved hypothetical protein	-2.99	Conserved
Hypothetical proteins/Unknown function/Unclassified	SACOL2300	NA	COL	conserved hypothetical protein	-2.53	Conserved
Hypothetical proteins/Unknown function/Unclassified	SACOL2365	NA	COL	conserved hypothetical protein	-2.18	Conserved
Hypothetical proteins/Unknown function/Unclassified	SACOL2391	NA	COL	conserved hypothetical protein	-5.15	Conserved
Hypothetical proteins/Unknown function/Unclassified	SACOL2400	NA	COL	acetyltransferase, GNAT family	-2.13	Enzymes of unknown specificity
Hypothetical proteins/Unknown function/Unclassified	SACOL2433	NA	COL	hypothetical protein	-2.81	Hypothetical proteins
Hypothetical proteins/Unknown function/Unclassified	SACOL2487	NA	COL	conserved hypothetical protein	-2.43	Conserved
Hypothetical proteins/Unknown function/Unclassified	SACOL2491	NA	COL	conserved hypothetical protein	-3.51	Conserved
Hypothetical proteins/Unknown function/Unclassified	SACOL2530	NA	COL	conserved hypothetical protein	-2.02	Conserved
Hypothetical proteins/Unknown function/Unclassified	SACOL2629	NA	COL	hypothetical protein	-3.54	Hypothetical proteins
Hypothetical proteins/Unknown function/Unclassified	SACOL2695	NA	COL	hypothetical protein	-3.13	Hypothetical proteins
Hypothetical proteins/Unknown function/Unclassified	SAR0233	NA	MRSA252	flavohemoprotein	-3.9	General
Hypothetical proteins/Unknown function/Unclassified	SAR1000	NA	MRSA252	hypothetical protein	-2.4	Hypothetical proteins
Hypothetical proteins/Unknown function/Unclassified	SAR1291	NA	MRSA252	protein-tyrosine-phosphatase	-2.96	Role category not yet assigned
Hypothetical proteins/Unknown function/Unclassified	SAR1879	NA	MRSA252	putative lipoprotein	-3.15	Role category not yet assigned
Hypothetical proteins/Unknown function/Unclassified	SAR2048	NA	MRSA252	hypothetical protein	-2.52	Role category not yet assigned
Hypothetical proteins/Unknown function/Unclassified	SAR2482	NA	MRSA252	hypothetical protein	-5.69	Conserved
Hypothetical proteins/Unknown function/Unclassified	SAR2567	NA	MRSA252	putative short chain dehydrogenase	-3.23	Enzymes of unknown specificity
Hypothetical proteins/Unknown function/Unclassified	SAR2619	NA	MRSA252	thiamine pyrophosphate enzyme	-2.04	Role category not yet assigned
Hypothetical proteins/Unknown function/Unclassified	SAR2763	NA	MRSA252	putative lipoprotein	-2.88	Role category not yet assigned
Hypothetical proteins/Unknown function/Unclassified	SAS0101	NA	MSSA476	putative short chain dehydrogenase	-2.65	Enzymes of unknown specificity
Hypothetical proteins/Unknown function/Unclassified	SAS0214	NA	MSSA476	conserved hypothetical protein	-2.91	General
Hypothetical proteins/Unknown function/Unclassified	SAS0215	NA	MSSA476	putative membrane protein	-5.23	Conserved
Hypothetical proteins/Unknown function/Unclassified	SAS0216	NA	MSSA476	flavohemoprotein	-6.97	General
Hypothetical proteins/Unknown function/Unclassified	SAS0263	NA	MSSA476	putative membrane protein	-2.54	General
Hypothetical proteins/Unknown function/Unclassified	SAS0363	NA	MSSA476	hypothetical protein	-2.21	Conserved
Hypothetical proteins/Unknown function/Unclassified	SAS0383	NA	MSSA476	conserved hypothetical protein	-2.74	Conserved
Hypothetical proteins/Unknown function/Unclassified	SAS0581	NA	MSSA476	putative exported protein	-2.86	Conserved
Hypothetical proteins/Unknown function/Unclassified	SAS0622	NA	MSSA476	putative acetyltransferase	-2.7	Enzymes of unknown specificity
Hypothetical proteins/Unknown function/Unclassified	SAS1017	NA	MSSA476	hypothetical protein	-2.21	Conserved
Hypothetical proteins/Unknown function/Unclassified	SAS1097a	NA	MSSA476	hypothetical protein	-3.35	Hypothetical proteins
Hypothetical proteins/Unknown function/Unclassified	SAS1719	NA	MSSA476	putative lipoprotein	-2.34	Role category not yet assigned
Hypothetical proteins/Unknown function/Unclassified	SAS1720	NA	MSSA476	putative membrane protein	-2.37	Domain
Hypothetical proteins/Unknown function/Unclassified	SAS1741	NA	MSSA476	putative lantibiotic transport ATP-binding protein	-3.32	Role category not yet assigned
Hypothetical proteins/Unknown function/Unclassified	SAS2203	NA	MSSA476	inositol monophosphatase family protein	-2.35	Enzymes of unknown specificity
Hypothetical proteins/Unknown function/Unclassified	SAS2260	NA	MSSA476	acetyltransferase (GNAT) family protein	-2.71	Enzymes of unknown specificity
Hypothetical proteins/Unknown function/Unclassified	SAS2572	NA	MSSA476	conserved hypothetical protein	-2.94	Role category not yet assigned
Hypothetical proteins/Unknown function/Unclassified	SAV0100	NA	Mu50	hypothetical protein	-2.27	Role category not yet assigned
Hypothetical proteins/Unknown function/Unclassified	SAV0106	NA	Mu50	67 kDa Myosin-crossreactive streptococcal antigen homolog	-9.04	Role category not yet assigned
Hypothetical proteins/Unknown function/Unclassified	SAV0251	NA	Mu50	2-C-methyl-D-erythritol 4-phosphate cytidylyltransferase	-5.31	Role category not yet assigned
Hypothetical proteins/Unknown function/Unclassified	SAV0280	NA	Mu50	hypothetical protein	-4.47	Conserved
Hypothetical proteins/Unknown function/Unclassified	SAV0291	NA	Mu50	hypothetical protein	-3.18	Conserved
Hypothetical proteins/Unknown function/Unclassified	SAV0292	NA	Mu50	hypothetical protein	-4.58	Conserved
Hypothetical proteins/Unknown function/Unclassified	SAV0298	NA	Mu50	hypothetical protein	-2.34	Role category not yet assigned
Hypothetical proteins/Unknown function/Unclassified	SAV0330	NA	Mu50	putative sugar-specific PTS component EIIB	-2.59	Role category not yet assigned
Hypothetical proteins/Unknown function/Unclassified	SAV0331	NA	Mu50	hypothetical protein	-3.09	Role category not yet assigned
Hypothetical proteins/Unknown function/Unclassified	SAV0347	NA	Mu50	hypothetical protein	-2.22	Role category not yet assigned
Hypothetical proteins/Unknown function/Unclassified	SAV0348	NA	Mu50	hypothetical protein	-2.48	Conserved
Hypothetical proteins/Unknown function/Unclassified	SAV0382	NA	Mu50	similar to nitro/flavin reductase	-2.88	Role category not yet assigned
Hypothetical proteins/Unknown function/Unclassified	SAV0603	NA	Mu50	similar to dGTP triphosphohydrolase	-2.01	Role category not yet assigned
Hypothetical proteins/Unknown function/Unclassified	SAV1164	NA	Mu50	hypothetical protein	-4.36	Hypothetical proteins
Hypothetical proteins/Unknown function/Unclassified	SAV1167	NA	Mu50	hypothetical protein	-2.03	Role category not yet assigned
Hypothetical proteins/Unknown function/Unclassified	SAV1431	NA	Mu50	hypothetical protein	-2.64	Hypothetical proteins
Hypothetical proteins/Unknown function/Unclassified	SAV1436	NA	Mu50	Blt-like protein	-6.94	Role category not yet assigned
Hypothetical proteins/Unknown function/Unclassified	SAV1448	NA	Mu50	hypothetical protein	-3.09	Conserved
Hypothetical proteins/Unknown function/Unclassified	SAV1489	NA	Mu50	hypothetical protein	-3.02	Conserved
Hypothetical proteins/Unknown function/Unclassified	SAV1738	NA	Mu50	hypothetical protein	-3.64	Role category not yet assigned
Hypothetical proteins/Unknown function/Unclassified	SAV1799	NA	Mu50	hypothetical protein	-3.3	Role category not yet assigned
Hypothetical proteins/Unknown function/Unclassified	SAV1800	NA	Mu50	hypothetical protein	-2.86	Conserved
Hypothetical proteins/Unknown function/Unclassified	SAV2135	NA	Mu50	hypothetical protein	-2.08	Role category not yet assigned
Hypothetical proteins/Unknown function/Unclassified	SAV2162	NA	Mu50	hypothetical protein	-2.72	Conserved
Hypothetical proteins/Unknown function/Unclassified	SAV2179	NA	Mu50	hypothetical protein	-2.13	Role category not yet assigned
Hypothetical proteins/Unknown function/Unclassified	SAV2366	NA	Mu50	L-lactate permease lctP homolog	-2.01	Role category not yet assigned
Hypothetical proteins/Unknown function/Unclassified	SAV2414	NA	Mu50	ABC transporter (periplasmic amino acid-binding protein)	-3.77	Role category not yet assigned
Hypothetical proteins/Unknown function/Unclassified	SAV2497	NA	Mu50	similar to accumulation-associated protein (truncated)	-5	Role category not yet assigned
Hypothetical proteins/Unknown function/Unclassified	SAV2588	NA	Mu50	hypothetical protein	-2.7	Role category not yet assigned
Hypothetical proteins/Unknown function/Unclassified	SAV2592	NA	Mu50	hypothetical protein	-5.02	Conserved
Hypothetical proteins/Unknown function/Unclassified	SAV2639	NA	Mu50	hypothetical protein	-6.63	Conserved
Hypothetical proteins/Unknown function/Unclassified	SAV2646	NA	Mu50	hypothetical protein	-3.6	Conserved
Hypothetical proteins/Unknown function/Unclassified	SAV2647	NA	Mu50	hypothetical protein	-2.24	Conserved
Hypothetical proteins/Unknown function/Unclassified	SAV2651	NA	Mu50	hypothetical protein	-3.2	Conserved
Hypothetical proteins/Unknown function/Unclassified	SAV2687	NA	Mu50	hypothetical protein	-2.15	Role category not yet assigned
Hypothetical proteins/Unknown function/Unclassified	SAV2693	NA	Mu50	hypothetical protein	-2.64	Conserved
Hypothetical proteins/Unknown function/Unclassified	SAV2696	NA	Mu50	rarD protein	-3.34	General
Hypothetical proteins/Unknown function/Unclassified	SA0761	truncatedSA	N315	hypothetical protein	-2.98	Conserved
Hypothetical proteins/Unknown function/Unclassified	SACOL0276	yukA	COL	diarrheal toxin	-3.73	General
Mobile and extrachromosomal element functions	SACOL0343	NA	COL	DnaB-like helicase family protein, putative	-2.1	Role category not yet assigned
Protein fate	SAR2628	clpL	MRSA252	putative ATP-dependent protease ATP-binding subunit ClpL	-3.47	Degradation proteins, peptides, and glycopeptides
Protein fate	SAV1253	clpQ	Mu50	ATP-dependent protease peptidase subunit	-2.55	Degradation proteins, peptides, and glycopeptides
Protein fate	SAV1254	clpY	Mu50	ATP-dependent protease ATP-binding subunit	-2.91	Protein folding and stabilization
Protein fate	SAV1581	grpE	Mu50	GrpE protein	-2.43	Protein folding and stabilization
Protein fate	SACOL0417	NA	COL	MttB family protein	-2.42	Protein and peptide secretion and trafficking
Protein fate	SAV1512	NA	Mu50	similar to tripeptidase	-3.14	Degradation proteins, peptides, and glycopeptides
Protein fate	SAV2203	NA	Mu50	hypothetical protein	-2.19	Degradation proteins, peptides, and glycopeptides
Protein synthesis	SACOL0576	cysS	COL	cysteinyl-tRNA synthetase	-2.13	tRNA aminoacylation
Protein synthesis	SACOL1686	hisS	COL	histidyl-tRNA synthetase	-2.72	tRNA aminoacylation
Protein synthesis	SAS0269	NA	MSSA476	conserved hypothetical protein	-2.08	tRNA and rRNA base modification
Protein synthesis	SAS0273	NA	MSSA476	conserved hypothetical protein	-2.16	tRNA and rRNA base modification
Protein synthesis	SAS0274	NA	MSSA476	conserved hypothetical protein	-2.25	tRNA and rRNA base modification
Protein synthesis	SAS0279	NA	MSSA476	conserved hypothetical protein	-2.46	tRNA and rRNA base modification
Protein synthesis	SAV0531	NA	Mu50	putative tRNA/rRNA methyltransferase	-2.33	tRNA and rRNA base modification
Protein synthesis	SAV2604	NA	Mu50	4-aminobutyrate aminotransferase	-2.79	Amino acids, peptide and amines
Protein synthesis	SACOL1710	valS	COL	valyl-tRNA synthetase	-2	tRNA aminoacylation
Purines, pyrimidines, nucleosides, and nucleotides	SACOL1625	cdd	COL	cytidine deaminase	-2.24	Salvage of nucleosides and nucleotides
Purines, pyrimidines, nucleosides, and nucleotides	SAS0110	NA	MSSA476	putative purine nucleoside phosphorylase	-2.79	Salvage of nucleosides and nucleotides
Purines, pyrimidines, nucleosides, and nucleotides	SAS1134	NA	MSSA476	putative aspartate carbamoyltransferase	-2.18	Pyrimidine ribonucleotide biosynthesis
Purines, pyrimidines, nucleosides, and nucleotides	SAS2039	NA	MSSA476	putative pyrimidine-nucleoside phosphorylase	-3.21	Salvage of nucleosides and nucleotides
Purines, pyrimidines, nucleosides, and nucleotides	SACOL2634	nrdG	COL	anaerobic ribonucleoside-triphosphate reductase activating protein	-6.67	2'-Deoxyribonucleotide metabolism
Purines, pyrimidines, nucleosides, and nucleotides	SACOL1079	purF	COL	amidophosphoribosyltransferase	-2.06	Purine ribonucleotide biosynthesis
Purines, pyrimidines, nucleosides, and nucleotides	SAV1202	pyrAA	Mu50	carbamoyl-phosphate synthase small subunit	-2.79	Pyrimidine ribonucleotide biosynthesis
Purines, pyrimidines, nucleosides, and nucleotides	SAV1201	pyrC	Mu50	dihydroorotase	-2.75	Pyrimidine ribonucleotide biosynthesis
Regulatory functions	SAS2282	NA	MSSA476	putative two-component system, NarL family, response regulator NreC (dissimilatory nitrate/nitrite reduction)	-4.13	Role category not yet assigned
Regulatory functions	SACOL2147	NA	COL	mannitol operon transcriptional antiterminator	-2.37	DNA interactions
Regulatory functions	SAS0479	NA	MSSA476	putative DNA-binding protein	-2.65	DNA interactions
Regulatory functions	SAS0633	NA	MSSA476	Putative MarR family transcriptional regulator	-2.08	Toxin production and resistance
Regulatory functions	SAV1051	NA	Mu50	ATL autolysin transcription regulator, MarR family	-3.13	Other
Regulatory functions	SAV2654	NA	Mu50	serine-threoinine rich antigen	-3.59	Other
Regulatory functions	SAS2292	nirR	MSSA476	nitrite reductase transcriptional regulator NirR	-10.86	Nitrogen metabolism
Regulatory functions	SACOL1812	rot	COL	repressor of toxins Rot	-2.61	Toxin production and resistance
Regulatory functions	SACOL0096	sarS	COL	staphylococcal accessory regulator S	-2.59	Toxin production and resistance
Transcription	SACOL1285	NA	COL	N utilization substance protein A, putative	-2.46	Transcription factors
Transcription	SAS0746	NA	MSSA476	putative ribonuclease R	-2.32	Degradation of RNA
Transport and binding proteins	SACOL2272	modA	COL	molybdenum ABC transporter, molybdenum-binding protein ModA	-2.52	Anions
Transport and binding proteins	SAV2277	modC	Mu50	molybdenum transport ATP-binding protein	-2.69	Molybdate transporter
Transport and binding proteins	SACOL1144	NA	COL	probable transmembrane protein smpB iron compound ABC transporter	-23.21	Similar to ABC-2 type transport system permease protein
Transport and binding proteins	SACOL0305	NA	COL	ABC transporter, permease protein	-2.15	Unknown substrate
Transport and binding proteins	SACOL0310	NA	COL	nucleoside permease NupC, putative	-11.35	Nucleosides purines and pyrimidines
Transport and binding proteins	SACOL1476	NA	COL	basic amino acid/polyamine antiporter, APA family	-10.63	Amino acids peptides and amines
Transport and binding proteins	SACOL2146	NA	COL	PTS system, mannitol-specific IIBC components	-4.18	PTS
Transport and binding proteins	SACOL2335	NA	COL	ABC transporter, ATP-binding protein	-2.93	Unknown substrate
Transport and binding proteins	SACOL2453	NA	COL	amino acid ABC transporter, ATP-binding protein	-2.99	Amino acids peptides and amines
Transport and binding proteins	SACOL2552	NA	COL	Glucose PTS system, IIABC components	-2.64	Carbohydrates organic alcohols and acids
Transport and binding proteins	SAR0170	NA	MRSA252	putative cation efflux system protein	-2.18	Cations and iron carrying compounds
Transport and binding proteins	SAR0630	NA	MRSA252	putative NADH-Ubiquinone/plastoquinone (complex I) oxidoreductase protein	-4.66	Cations and iron carrying compounds
Transport and binding proteins	SAR2503	NA	MRSA252	L-cystine transport system permease protein	-2.87	Amino acids peptides and amines
Transport and binding proteins	SAS0283	NA	MSSA476	putative branched-chain amino acid:cation transporter, LIVCS family	-2.16	Amino acids peptides and amines
Transport and binding proteins	SAS2168	NA	MSSA476	putative molybdenum transport system permease protein	-1.98	Anions
Transport and binding proteins	SAS2169	NA	MSSA476	putative molybdate-binding lipoprotein precursor	-2.51	Cations and iron carrying compounds
Transport and binding proteins	SAV0168	NA	Mu50	similar to cation-efflux system membrane protein CzcD	-2.05	Cations and iron carrying compounds
Transport and binding proteins	SAV0265	NA	Mu50	hypothetical protein	-3.36	Carbohydrates organic alcohols and acids
Transport and binding proteins	SAV0329	NA	Mu50	ascorbate-specific PTS system enzyme IIC	-2.98	Unknown substrate
Transport and binding proteins	SAV0523	NA	Mu50	hypothetical protein	-2.85	Cations and iron carrying compounds
Transport and binding proteins	SAV0720	NA	Mu50	similar to ABC transporter ATP-binding protein	-2.4	Unknown substrate
Transport and binding proteins	SAV0722	NA	Mu50	Putative glycine/betaine ABC transporter ATP-binding protein	-2.32	Amino acids peptides and amines
Transport and binding proteins	SAV1866	NA	Mu50	Putative multidrug export ATP-binding/permease protein	-2.16	Toxin production and resistance
Transport and binding proteins	SAV2359	NA	Mu50	similar to ABC transporter (ATP-binding protein)	-2.8	Unknown substrate
Transport and binding proteins	SAV2412	NA	Mu50	L-cystine transport system ATP-binding protein	-2.34	Amino acids peptides and amines
Transport and binding proteins	SAV2415	NA	Mu50	similar to multidrug resistance protein homolog ycnB	-2.88	MFS transporter, DHA2 family
Transport and binding proteins	SAV2514	NA	Mu50	lantibiotic ABC transporter ATP-binding protein	-12.61	Toxin production and resistance
Transport and binding proteins	SAV2388	narK	Mu50	nitrite extrusion protein	-14.55	Anions
Transport and binding proteins	SAV2448	opuCA	Mu50	glycine betaine/carnitine/choline ABC transporter	-2.86	Amino acids peptides and amines
Transport and binding proteins	SAV0573	proP	Mu50	proline/betaine transporter homolog	-2.91	Other
Transport and binding proteins	SAV0474	treP	Mu50	phosphoenolpyruvate-dependent and trehalose-specific PTS enzyme II	-2.25	Carbohydrates organic alcohols and acids
Transport and binding proteins	SA2226	truncatedSA	N315	hypothetical protein	-2.15	Amino acids peptides and amines
Transport and binding proteins	SAV2702	vraE	Mu50	vraE protein	-2.8	Amino acids peptides and amines

## Sheet: Table S3. Virulence genes.
Table S3. Genes for secreted or cell surface virulence-associated proteins up- or down-regulated in SH10001st-2 compared to SH1000.
Gene	Virulence-associated Protein Encoded	Fold-change
Secreted proteins
gehA	glycerol ester hydrolase (extracellular Lipase-1 precursor)	19.27
hld	delta-hemolysin precursor	12.6
NA	Lipase-2 precursor, interruption-C	11.32
NA	phenol-soluble modulin antibacterial protein	10.36
NA	phenol-soluble modulin antibacterial protein	9.78
gehB	glycerol ester hydrolase (extracellular Lipase-2)	9.5
hlb	beta-hemolysin	7.1
splE	serine protease SplE	5.56
hla	alpha-hemolysin precursor	5.37
splF	serine protease SplF	4.3
splB	serine protease SplB	4.24
splD	serine protease SplD	3.81
sspB2	cysteine protease precursor Staphopain A	3.49
NA	exfoliative toxin A	-2.23
NA	IgG-binding protein SBI	-3.39
coa	staphylocoagulase precursor	-9.27
sspB	cysteine protease precursor Staphopain B	-10.8
Surface proteins
cap5C	capsular polysaccharide synthesis protein Cap5C	21.3
cap5A	capsular polysaccharide synthesis protein Cap5A	18.31
cap5K	capsular polysaccharide synthesis enzyme Cap5K	14.59
cap5B	capsular polysaccharide synthesis protein Cap5B	13.74
cap5L	capsular polysaccharide synthesis enzyme Cap5L	10.73
cap5E	capsular polysaccharide synthesis protein Cap5E	10.4
cap5D	capsular polysaccharide synthesis protein Cap5D	9.88
cap5J	capsular polysaccharide synthesis protein Cap5J	9.61
cap5G	capsular polysaccharide synthesis protein Cap5G	8.72
cap5F	capsular polysaccharide synthesis protein Cap5F	8.27
cap5I	capsular polysaccharide synthesis protein Cap5I	7.5
cap5N	capsular polysaccharide synthesis protein Cap5N	7.23
cap5M	capsular polysaccharide synthesis protein Cap5M	7.11
cap8O	capsular polysaccharide synthesis protein Cap8O	6.37
cap5H	capsular polysaccharide synthesis protein Cap5H	5.29
cap5P	capsular polysaccharide synthesis protein Cap5P	3.14
dltB	DltB membrane protein involved in D-alanine export	2.25
isaA	immunodominant antigen A (probable transglycosylase)	2.22
atl	bifunctional autolysin	2.19
epiG	epidermin immunity protein G (lantibiotic transport system permease)	-2.5
epiE	epidermin immunity protein E (lantibiotic transport system permease)	-2.56
NA	putative surface anchored protein	-2.65
NA	putative cell wall-anchored protein	-3.58
NA	putative surface anchored protein	-3.7
spa	Immunoglobulin G binding protein A precursor	-8.95
isaB	immunodominant surface antigen B	-12.24
NA	oleate hydratase (putative myosin-crossreactive antigen)	-12.27
Surface adhesion proteins
clfA	clumping factor	-2.17
fnbB	fibronectin binding protein B	-2.29
bbp	bone sialoprotein-binding protein	-2.47
NA	fibrinogen-binding protein precursor	-2.8
ebpS	elastin binding protein (putative peptidoglycan binding protein LysM)	-2.85
NA	elastin binding protein, putative	-2.93
NA	staphylococcal complement inhibitor (fibrinogen-binding protein precursor-related protein)	-3.11
NA	IgG-binding protein	-3.47
sdrD	Ser-Asp rich fibrinogen-binding bone sialoprotein-binding protein	-3.72
sdrC	fibrinogen-binding protein SdrC	-4.31
NA	fibrinogen binding-related protein, putative	-4.72

## Sheet: Table S4 - qRT-PCR Primers
Table S4. Primers utilized for qRT-PCR in this study.
Primer		Gene		Sequence 5’® 3’
16S-F		rrs		TCGTGTCGTGAGATGTT
16S-R		rrs		CTGCCCTTTGTATTGTCC
Adh1-F		adh2		ATCGAAGTTGCGGAAGATGT
Adh1-R		adh2		GGCAAAGTGTTTCACGACCT
Cap5E-F		cap5E		TGGGTATTTCAAAAGCAATGA
Cap5E-R		cap5E		TTGAAGCCATCACATTACCG
Ddh-F		ddh		TCCAGCGAACAAAGAAAGCTA
Ddh-R		ddh		GCACCTAACAAAGTACCATCG
Spa1-1		spa		AGACGATCCTTCGGTGAGC
Spa1-2		spa		CAGCATAGTGCCGTTGC
